# Supplementary material for: Assessment of various salt water stresses with mineralization on plant growth and antioxidants activity to regulate oxidative stress and ROS scavenging of halophyte ice plant
Source: Front Plant Sci. 2025 Sep 15;16:1626676. doi: 10.3389/fpls.2025.1626676 (PMC12477689; doi:10.3389/fpls.2025.1626676)
Supplement: Supplementary file 1 [file Table1.xlsx]

## Sheet: greenhouse weather data
date	Daily average temperature	Daily average light intensity
2024-10-22	20.2333	61342
2024-10-23	20.716	60628.8
2024-10-24	20.8736	63942.8
2024-10-25	21.3	62989.5
2024-10-26	21.7222	59237.4
2024-10-27	22.4194	58348.7
2024-10-28	22.6646	56644.6
2024-10-29	22.841	56661.6
2024-10-30	24.5382	48090.2
2024-10-31	21.0875	39019.4
2024-11-01	19.091	53136.3
2024-11-02	20.4229	49700
2024-11-03	21.4306	46715.5
2024-11-04	22.2167	47018.4
2024-11-05	21.6181	52113.7
2024-11-06	20.2937	50826.6
2024-11-07	20.7285	50370.8
2024-11-08	20.9625	49346.6
2024-11-09	21.1993	47957
2024-11-10	20.6562	47777.2
2024-11-11	20.6396	35895.4
2024-11-12	19.7	43072.6
2024-11-13	18.7451	44250.3
2024-11-14	17.3813	38774.5
2024-11-15	17.8285	41815.1
2024-11-16	18.3076	42189.6
2024-11-17	18.6083	42367.2
2024-11-18	19.5229	40421.6
2024-11-19	18.4653	41301
2024-11-20	19.5458	36842.6
2024-11-21	16.7674	40540.9
2024-11-22	17.4674	37835.1
2024-11-23	19.0813	36315
2024-11-24	20.0556	34316.4
2024-11-25	20.6229	35601.2
2024-11-26	19.7424	35876
2024-11-27	17.6979	34917.4
2024-11-28	18.5403	33915.1
2024-11-29	17.2069	33825
2024-11-30	16.3278	36238.5
2024-12-01	17.6965	37479.3
2024-12-02	17.1958	34829.7
2024-12-03	15.8146	35189.5
2024-12-04	16.0993	35152.9
2024-12-05	16.6806	34624.7
2024-12-06	17.2812	33162.8
2024-12-07	18.3014	30190.6
2024-12-08	19.3545	33142.1

## Sheet: ANOVA
			Source	DF
			Treatment	6
			Error	14
			Total	20
